# Supplementary material for: A revision and key to the genera of Afrotropical Mantispidae (Neuropterida, Neuroptera), with the description of a new genus
Source: Zookeys. 2012 Apr 21;(184):67–93. doi: 10.3897/zookeys.184.2489 (PMC3332016; doi:10.3897/zookeys.184.2489)
Supplement: XML Treatment for Afromantispa [file zookeys.184.2489-treatment1.xml]

<!DOCTYPE tp:taxon-treatment
  PUBLIC "-//TaxonX//DTD Taxonomic Treatment Publishing DTD v0 20100105//EN" "tax-treatment-NSO.dtd">
<tp:taxon-treatment xmlns:tp="http://www.plazi.org/taxpub"><tp:treatment-meta><mixed-citation publication-type="journal"><person-group><name><surname>Snyman</surname><given-names>Louwtjie P.</given-names></name><name><surname>Ohl</surname><given-names>Michael</given-names></name><name><surname>Mansell</surname><given-names>Mervyn W.</given-names></name><name><surname>Scholtz</surname><given-names>Clarke H.</given-names></name></person-group><article-title>A revision and key to the genera of Afrotropical Mantispidae (Neuropterida, Neuroptera), with the description of a new genus</article-title><source>Zookeys</source><day>21</day><month>4</month><year>2012</year><volume>2012</volume><issue>184</issue><fpage>67</fpage><lpage>93</lpage><pub-id pub-id-type="doi">10.3897/zookeys.184.2489</pub-id></mixed-citation></tp:treatment-meta><tp:nomenclature><label>Genus</label><tp:taxon-name>
                        <tp:taxon-name-part taxon-name-part-type="genus">Afromantispa</tp:taxon-name-part>
                    <object-id xmlns:xlink="http://www.w3.org/1999/xlink" xlink:type="simple">urn:lsid:zoobank.org:act:23AFF0D1-4D05-4E15-8B91-79F32AE4A9D0</object-id>
                    <object-id xmlns:xlink="http://www.w3.org/1999/xlink" xlink:type="simple">http://species-id.net/wiki/Afromantispa</object-id>
                    </tp:taxon-name><tp:taxon-authority>Snyman &amp; Ohl</tp:taxon-authority><tp:taxon-status xmlns:xlink="http://www.w3.org/1999/xlink" xlink:type="simple">gen. n.</tp:taxon-status><tp:nomenclature-citation-list><tp:nomenclature-citation><tp:taxon-name>Afromantispa</tp:taxon-name><comment> Snyman and Ohl gen. n. Type species: <italic><tp:taxon-name>Afromantispa tenella</tp:taxon-name></italic> (Erichson, 1839: 169) comb. n., designated here.</comment></tp:nomenclature-citation></tp:nomenclature-citation-list></tp:nomenclature><tp:treatment-sec sec-type="Remarks"><title>Remarks.</title><p>Both <xref ref-type="bibr" rid="B20">Handschin (1959</xref>, <xref ref-type="bibr" rid="B21">1960a</xref>) and <xref ref-type="bibr" rid="B58">Poivre (1980</xref>, <xref ref-type="bibr" rid="B62">1982b</xref>) considered the Afrotropical <tp:taxon-name>Mantispidae</tp:taxon-name> to be part of <italic><tp:taxon-name>Mantispa</tp:taxon-name></italic> without comparing the Afrotropical species to the type species of <italic><tp:taxon-name>Mantispa</tp:taxon-name></italic> (<italic><tp:taxon-name>Mantis pagana</tp:taxon-name></italic> Fabricius, 1775 (=<italic><tp:taxon-name>Mantispa styriaca</tp:taxon-name></italic> Poda, 1761)). The new genus <italic><tp:taxon-name>Afromantispa</tp:taxon-name></italic> can easily be identified and clearly differs morphologically from the Palaearctic <italic><tp:taxon-name>Mantispa</tp:taxon-name></italic> although the two genera are possibly closely related. (see discussion below). Species complexes within this genus must be investigated, with at least one species with a distribution from South Africa to the Arabian Peninsula lacking morphological variation. Sexual dimorphism has not been formally investigated, but it appears to be absent in the genus.</p></tp:treatment-sec><tp:treatment-sec sec-type="Distribution"><title>Distribution.</title><p>Widespread throughout Africa. A few species have been collected in the Palaearctic Region sharing borders with Africa such as Spain and the Arabian Peninsula.</p></tp:treatment-sec><tp:treatment-sec sec-type="Diagnosis"><title>Diagnosis.</title><p>Prothorax granulated; granules dark (<xref ref-type="fig" rid="F3">Fig. 3e</xref>). Antennae with distinct yellowish white band in the apical third (<xref ref-type="fig" rid="F4">Fig. 4a</xref>). Even species with pale antennae have a few darker flagellomeres two-thirds apically from the base of the antennae and on the apex to form a yellowish-white band. The crossvein between Cu<sub>a</sub> and Cu<sub>p</sub>+A<sub>a</sub> in hind<!--PageBreak--><!--PageBreak--> wing attenuated or absent (<xref ref-type="fig" rid="F2">Fig. 2b</xref>). These characteristics combined are unique to this genus and can be used to distinguish <italic><tp:taxon-name>Afromantispa</tp:taxon-name></italic> species from all other genera.</p><fig id="F2" position="float" orientation="portrait"><label>Figure 2.</label><caption><p>Wing variation in the Afrotropical <tp:taxon-name>Mantispinae</tp:taxon-name>. <bold>a</bold> <italic><tp:taxon-name>Pseudoclimaciella apicipennis</tp:taxon-name></italic> (Kolbe) <bold>b</bold> <italic><tp:taxon-name>Afromantispa</tp:taxon-name></italic> sp. <bold>c</bold> <italic><tp:taxon-name>Sagittalata</tp:taxon-name></italic> sp. <bold>d</bold> <italic><tp:taxon-name>Cercomantispa</tp:taxon-name></italic> sp. <bold>e</bold> <italic><tp:taxon-name>Nampista ragazziana</tp:taxon-name></italic> (Navás) <bold>f</bold> <italic><tp:taxon-name>Rectinerva braconidiformis</tp:taxon-name></italic> Handschin.</p></caption><graphic xmlns:xlink="http://www.w3.org/1999/xlink" xlink:href="ZooKeys-184-067-g002.jpg" position="float" orientation="portrait" xlink:type="simple"/></fig></tp:treatment-sec><tp:treatment-sec sec-type="Description"><title>Description.</title><p><italic>Head</italic>: Antennae moniliform; colour variable but all with conspicuous yellowish-white band in apical third; scape and pedicel yellow. Posterior vertex concave except for slight convex elevation directly posterior to and between antennal bases; median tubercle projection at posterior margin of vertex, vertex not visible in lateral view. Compound eyes large, each eye slightly broader medially at epistomal suture. Labrum circular. Mandible with dark apices; inner margins dark.</p><p><italic>Thorax</italic>: Pronotum narrow and elongated; prothorax longer than pterothorax; granulated; granules dark; pronotum transversely slightly wrinkled or rugulose; setae <!--PageBreak--><!--PageBreak-->present. Maculae slightly raised and inconspicuous; not pigmented in lighter coloured species, pigmented and shiny in darker species. Prozona slightly broader than base. Meso- and metathorax of similar size and distinctly separated by a deep cleft.</p><p><italic>Wings</italic> (<xref ref-type="fig" rid="F2">Fig. 2b</xref>): Wings always hyaline, lacking pigment except for the pterostigma. Pterostigma slightly concave in dorsal view; semi-circular and truncate appearance; pterostigma of most species with reddish appearance. Radial cell 1 and 2 of similar size with radial cell 3 smaller and narrower; a single crossvein from third radial cell to anterior margin (C). <italic>Hind wings</italic>: Crossvein between Cu<sub>a</sub> and Cu<sub>p</sub>+A<sub>a</sub> attenuated or absent; Cu<sub>a</sub> with sharp angle to and from attenuated crossvein to form inverted triangle.</p><p><italic>Legs</italic>: Median line on the anterior surface of the forecoxae never continuous from thorax to femur (<xref ref-type="fig" rid="F4">Fig. 4a</xref>). Mid- and hind legs differ considerably between species. Fore tarsal claw reduced to a single claw lacking arolium; Mid- and hind pretarsal claws pectinate (5 -6 teeth) with the middle tooth elongated giving the claw a sharp triangular appearance; arolium present on mid and hind tarsi.</p><p><italic>Abdomen/Genitalia</italic>: Males with ectoprocts slightly enlarged (<xref ref-type="fig" rid="F4">Fig. 4j</xref>). Pseudopenis visible in lateral and dorsal view. EEG present. No morphological significance regarding the female genitalia.</p></tp:treatment-sec><tp:treatment-sec sec-type="Etymology"><title>Etymology.</title><p>The new genus name is a combination of <italic>Afro</italic>- and <italic>Mantispa</italic>, which emphasises the African distribution of this <italic>Mantispa</italic>-like taxon.</p></tp:treatment-sec><tp:treatment-sec sec-type="Included species"><title>Included species.</title><p>Besides the type species, 18 confirmed and 7 unconfirmed species names will be added in the future. These numbers are, however, certain to change. Synonyms need to be identified and new species described. A subsequent full revision of <italic><tp:taxon-name>Afromantispa</tp:taxon-name></italic> is currently in progress. The genus for the time being will therefore be based on the type species only.</p></tp:treatment-sec><tp:treatment-sec><!--Section generated to contain objects referenced in tp:taxon-treatment.--><fig id="F3" position="float" orientation="portrait"><label>Figure 3.</label><caption><p>Pronotum variation in the Afrotropical <tp:taxon-name>Mantispinae</tp:taxon-name> <bold>a</bold> <italic><tp:taxon-name>Pseudoclimaciella apicipennis</tp:taxon-name></italic> (Kolbe) <bold>b</bold> <italic><tp:taxon-name>Sagittalata hilaris</tp:taxon-name></italic> (Navás) <bold>c</bold> <italic><tp:taxon-name>Cercomantispa</tp:taxon-name></italic> sp. <bold>d</bold> <italic><tp:taxon-name>Rectinerva braconidiformis</tp:taxon-name></italic> Handschin <bold>e</bold> <italic><tp:taxon-name>Afromantispa</tp:taxon-name></italic> sp. <bold>f</bold> <italic><tp:taxon-name>Nampista ragazziana</tp:taxon-name></italic> (Navás)<bold>g</bold> <italic><tp:taxon-name>Mantispa mandarina</tp:taxon-name></italic> Navás.</p></caption><graphic xmlns:xlink="http://www.w3.org/1999/xlink" xlink:href="ZooKeys-184-067-g003.jpg" position="float" orientation="portrait" xlink:type="simple"/></fig><fig id="F4" position="float" orientation="portrait"><label>Figure 4.</label><caption><p>Apomorphic characters of the Afrotropical <tp:taxon-name>Mantispinae</tp:taxon-name> <bold>a</bold> <italic><tp:taxon-name>Afromantispa</tp:taxon-name></italic> sp., antennal band and discontinuous fore-coxal line <bold>b</bold> <italic><tp:taxon-name>Sagittalata</tp:taxon-name></italic> sp., continuous line on fore-coxae <bold>c</bold> <italic><tp:taxon-name>Rectinerva braconidiformis</tp:taxon-name></italic> Handschin, Elongated antennae and light pleura <bold>d</bold> <italic><tp:taxon-name>Nampista ragazziana</tp:taxon-name></italic> (Navás), lamellate flagella <bold>e</bold> <italic><tp:taxon-name>Pseudoclimaciella apicipennis</tp:taxon-name></italic> (Kolbe), black maculae and pronotal markings <bold>f</bold> Male <italic><tp:taxon-name>Cercomantispa perparva</tp:taxon-name></italic> (Esben-Peterson), elongated ectoprocts and pseudopenis <bold>g</bold>Male <italic><tp:taxon-name>Sagittalata</tp:taxon-name></italic> sp., slightly enlarged/swollen ectoprocts <bold>h</bold> <italic><tp:taxon-name>Cercomantispa</tp:taxon-name></italic> sp., anterior scape and pedicel always yellow <bold>i</bold> Male <italic><tp:taxon-name>Cercomantispa perparva</tp:taxon-name></italic> (Esben-Peterson), inner femoral surface.</p></caption><graphic xmlns:xlink="http://www.w3.org/1999/xlink" xlink:href="ZooKeys-184-067-g004.jpg" position="float" orientation="portrait" xlink:type="simple"/></fig></tp:treatment-sec><ref-list><ref id="B20"><mixed-citation xmlns:xlink="http://www.w3.org/1999/xlink" xlink:type="simple"><person-group><name name-style="western"><surname>Handschin</surname><given-names>E</given-names></name></person-group> (<year>1959</year>)<article-title> Beiträge zu einer Revision der Mantispiden (Neuroptera). I Teil. Mantispiden des Musee Royal du Congo Belge, Tervuren.</article-title><source>Revue de Zoologie et de Botanique Africaines </source><volume>59</volume>: <fpage>185</fpage>-<lpage>227</lpage>.</mixed-citation></ref><ref id="B21"><mixed-citation xmlns:xlink="http://www.w3.org/1999/xlink" xlink:type="simple"><person-group><name name-style="western"><surname>Handschin</surname><given-names>E</given-names></name></person-group> (<year>1960a</year>)<article-title> Beiträge zu einer Revision der Mantispiden (Neuroptera). II Teil. Mantispiden des “Musée Royal du Congo Belge”, Tervuren.</article-title><source>Revue de Zoologie et de Botanique Africaines </source><volume>62</volume>: <fpage>181</fpage>-<lpage>245</lpage>.</mixed-citation></ref><ref id="B58"><mixed-citation xmlns:xlink="http://www.w3.org/1999/xlink" xlink:type="simple"><person-group><name name-style="western"><surname>Poivre</surname><given-names>C</given-names></name></person-group> (<year>1980</year>)<article-title> Nouvelle description et morphologie externe comparée de Mantispa nana Erichson (Planipennia, Mantispidae).</article-title><source>Neuroptera International </source><volume>1</volume>: <fpage>77</fpage>-<lpage>89</lpage>.</mixed-citation></ref><ref id="B62"><mixed-citation xmlns:xlink="http://www.w3.org/1999/xlink" xlink:type="simple"><person-group><name name-style="western"><surname>Poivre</surname><given-names>C</given-names></name></person-group> (<year>1982b</year>)<article-title> Mantispides nouveaux d’Afrique et d’Europe (Neuroptera, Planipennia) (seconde partie).</article-title><source>Neuroptera International </source><volume>2</volume>: <fpage>3</fpage>-<lpage>25</lpage>.</mixed-citation></ref></ref-list></tp:taxon-treatment>
