# Supplementary material for: A revision and key to the genera of Afrotropical Mantispidae (Neuropterida, Neuroptera), with the description of a new genus
Source: Zookeys. 2012 Apr 21;(184):67–93. doi: 10.3897/zookeys.184.2489 (PMC3332016; doi:10.3897/zookeys.184.2489)
Supplement: XML Treatment for Mantispa [file zookeys.184.2489-treatment2.xml]

<!DOCTYPE tp:taxon-treatment
  PUBLIC "-//TaxonX//DTD Taxonomic Treatment Publishing DTD v0 20100105//EN" "tax-treatment-NSO.dtd">
<tp:taxon-treatment xmlns:tp="http://www.plazi.org/taxpub"><tp:treatment-meta><mixed-citation publication-type="journal"><person-group><name><surname>Snyman</surname><given-names>Louwtjie P.</given-names></name><name><surname>Ohl</surname><given-names>Michael</given-names></name><name><surname>Mansell</surname><given-names>Mervyn W.</given-names></name><name><surname>Scholtz</surname><given-names>Clarke H.</given-names></name></person-group><article-title>A revision and key to the genera of Afrotropical Mantispidae (Neuropterida, Neuroptera), with the description of a new genus</article-title><source>Zookeys</source><day>21</day><month>4</month><year>2012</year><volume>2012</volume><issue>184</issue><fpage>67</fpage><lpage>93</lpage><pub-id pub-id-type="doi">10.3897/zookeys.184.2489</pub-id></mixed-citation></tp:treatment-meta><tp:nomenclature><label>Genus</label><tp:taxon-name>
                        <tp:taxon-name-part taxon-name-part-type="genus">Mantispa</tp:taxon-name-part>
                    <object-id xmlns:xlink="http://www.w3.org/1999/xlink" xlink:type="simple">http://species-id.net/wiki/Mantispa</object-id>
                    </tp:taxon-name><tp:taxon-authority>Illiger</tp:taxon-authority><tp:nomenclature-citation-list><tp:nomenclature-citation><tp:taxon-name>Mantispa</tp:taxon-name><comment> Illiger in Kugelann 1798: 499. Type species: <italic><tp:taxon-name>Mantis pagana</tp:taxon-name></italic> Fabricius, 1775: 278 (=<italic><tp:taxon-name>Raphidia styriaca</tp:taxon-name></italic> Poda, 1761: 101), by monotypy.</comment></tp:nomenclature-citation><tp:nomenclature-citation><tp:taxon-name>Amycla</tp:taxon-name><comment> Rafinesque, 1815: 118. Unjustified emendation of <italic><tp:taxon-name>Mantispa</tp:taxon-name></italic> Illiger in Kugelann 1798. <italic><tp:taxon-name>Amycla</tp:taxon-name></italic> was considered an emendation of <italic><tp:taxon-name>Mantispa</tp:taxon-name></italic> Illiger in Kugelann 1798, by <xref ref-type="bibr" rid="B49">Neave 1939</xref>, 1: 167.</comment></tp:nomenclature-citation><tp:nomenclature-citation><tp:taxon-name>Mantispilla</tp:taxon-name><comment> Enderlein, 1910: 346 (as subgenus of <italic><tp:taxon-name>Mantispa</tp:taxon-name></italic> Illiger in Kugelann 1798). Type species: <italic><tp:taxon-name>Mantispa indica</tp:taxon-name></italic> Westwood, 1852: 268, by original designation. Synonymised with <italic><tp:taxon-name>Mantispa</tp:taxon-name></italic> by <xref ref-type="bibr" rid="B55">Penny 1982</xref>: 217.</comment></tp:nomenclature-citation></tp:nomenclature-citation-list></tp:nomenclature><tp:treatment-sec sec-type="Remarks"><title>Remarks.</title><p>The genus was described by <xref ref-type="bibr" rid="B29">Illiger (1798)</xref> in a single sentence more than two centuries ago with the European species <italic><tp:taxon-name>Mantis pagana</tp:taxon-name></italic> Fabricius, 1775 (= <italic><tp:taxon-name>Mantispa styriaca</tp:taxon-name></italic> (Poda, 1761)) as the type species. It became the best-known <tp:taxon-name>Mantispidae</tp:taxon-name> genus probably due to the age of the genus, and several species described worldwide were incorrectly assigned to the genus. It therefore became the most speciose genus in the famil<!--PageBreak-->y <tp:taxon-name>Mantispidae</tp:taxon-name> (<xref ref-type="bibr" rid="B50">Ohl 2004</xref>; <xref ref-type="bibr" rid="B34">Machado and Rafael 2010</xref>). More recently, <xref ref-type="bibr" rid="B26">Hoffman (2002)</xref> proposed that revisions should focus on elucidating the true taxonomy of <italic><tp:taxon-name>Mantispa</tp:taxon-name></italic>. Newly described genera in the New World replaced the universal <italic><tp:taxon-name>Mantispa</tp:taxon-name></italic> name that is now restricted to the Old world (<xref ref-type="bibr" rid="B26">Hoffman 2002</xref>; <xref ref-type="bibr" rid="B34">Machado and Rafael 2010</xref>). <italic><tp:taxon-name>Mantispa</tp:taxon-name></italic> might be confined to the Old World but is probably only represented by a few Palaearctic and Oriental species and not by species from the Afrotropics.</p></tp:treatment-sec><tp:treatment-sec sec-type="Distribution"><title>Distribution.</title><p>Palaearctic genus with some species records from the Afrotropical Region. These countries include Morocco and countries bordering the Arabian Peninsula.</p></tp:treatment-sec><tp:treatment-sec sec-type="Diagnosis"><title>Diagnosis.</title><p>Ectoprocts sligtly swollen/enlarged. Pterostigma elongated and dark red. Prothorax with setae and slightly transversely rugulose (<xref ref-type="fig" rid="F3">Fig. 3g</xref>). Fore coxae lack continuous median line on anterior surface (<xref ref-type="fig" rid="F4">Fig. 4b</xref>).</p><fig id="F3" position="float" orientation="portrait"><label>Figure 3.</label><caption><p>Pronotum variation in the Afrotropical <tp:taxon-name>Mantispinae</tp:taxon-name> <bold>a</bold> <italic><tp:taxon-name>Pseudoclimaciella apicipennis</tp:taxon-name></italic> (Kolbe) <bold>b</bold> <italic><tp:taxon-name>Sagittalata hilaris</tp:taxon-name></italic> (Navás) <bold>c</bold> <italic><tp:taxon-name>Cercomantispa</tp:taxon-name></italic> sp. <bold>d</bold> <italic><tp:taxon-name>Rectinerva braconidiformis</tp:taxon-name></italic> Handschin <bold>e</bold> <italic><tp:taxon-name>Afromantispa</tp:taxon-name></italic> sp. <bold>f</bold> <italic><tp:taxon-name>Nampista ragazziana</tp:taxon-name></italic> (Navás)<bold>g</bold> <italic><tp:taxon-name>Mantispa mandarina</tp:taxon-name></italic> Navás.</p></caption><graphic xmlns:xlink="http://www.w3.org/1999/xlink" xlink:href="ZooKeys-184-067-g003.jpg" position="float" orientation="portrait" xlink:type="simple"/></fig><fig id="F4" position="float" orientation="portrait"><label>Figure 4.</label><caption><p>Apomorphic characters of the Afrotropical <tp:taxon-name>Mantispinae</tp:taxon-name> <bold>a</bold> <italic><tp:taxon-name>Afromantispa</tp:taxon-name></italic> sp., antennal band and discontinuous fore-coxal line <bold>b</bold> <italic><tp:taxon-name>Sagittalata</tp:taxon-name></italic> sp., continuous line on fore-coxae <bold>c</bold> <italic><tp:taxon-name>Rectinerva braconidiformis</tp:taxon-name></italic> Handschin, Elongated antennae and light pleura <bold>d</bold> <italic><tp:taxon-name>Nampista ragazziana</tp:taxon-name></italic> (Navás), lamellate flagella <bold>e</bold> <italic><tp:taxon-name>Pseudoclimaciella apicipennis</tp:taxon-name></italic> (Kolbe), black maculae and pronotal markings <bold>f</bold> Male <italic><tp:taxon-name>Cercomantispa perparva</tp:taxon-name></italic> (Esben-Peterson), elongated ectoprocts and pseudopenis <bold>g</bold>Male <italic><tp:taxon-name>Sagittalata</tp:taxon-name></italic> sp., slightly enlarged/swollen ectoprocts <bold>h</bold> <italic><tp:taxon-name>Cercomantispa</tp:taxon-name></italic> sp., anterior scape and pedicel always yellow <bold>i</bold> Male <italic><tp:taxon-name>Cercomantispa perparva</tp:taxon-name></italic> (Esben-Peterson), inner femoral surface.</p></caption><graphic xmlns:xlink="http://www.w3.org/1999/xlink" xlink:href="ZooKeys-184-067-g004.jpg" position="float" orientation="portrait" xlink:type="simple"/></fig></tp:treatment-sec><ref-list><ref id="B49"><mixed-citation xmlns:xlink="http://www.w3.org/1999/xlink" xlink:type="simple"><person-group><name name-style="western"><surname>Neave</surname><given-names>SA</given-names></name></person-group><role>(Ed)</role> (<year>1939</year>)<source> Nomenclator Zoologicus. Zoological Society of London, London, Vol. 1: 957 pp.</source></mixed-citation></ref><ref id="B55"><mixed-citation xmlns:xlink="http://www.w3.org/1999/xlink" xlink:type="simple"><person-group><name name-style="western"><surname>Penny</surname><given-names>ND</given-names></name></person-group> (<year>1982</year>)<article-title> Review of the generic level classification of the New World Mantispidae (Neuroptera).</article-title><source>Acta Amazonica </source><volume>12</volume>: <fpage>209</fpage>-<lpage>223</lpage>.</mixed-citation></ref><ref id="B29"><mixed-citation xmlns:xlink="http://www.w3.org/1999/xlink" xlink:type="simple"><person-group><name name-style="western"><surname>Illiger</surname><given-names>JKW</given-names></name></person-group> (<year>1798</year>)<source> Genus Mantispa. p. 499.</source><publisher-name>In J. G. Kugelann: Verzeichnis der Käfer Preussens, entworfen von Johann Gottlieb Kugelann ausgearbeitet von Johann Karl Wilhelm Illiger. Mit einer Vorrede des Professors und Pagenhofmeisters Helwig in Braunschweig</publisher-name>, <publisher-loc>und dem angehängten Versuche einer natürlichen Ordnungs- und Gattungsfolge der Insekten. Halle</publisher-loc>, <lpage>510</lpage> pp.</mixed-citation></ref><ref id="B50"><mixed-citation xmlns:xlink="http://www.w3.org/1999/xlink" xlink:type="simple"><person-group><name name-style="western"><surname>Ohl</surname><given-names>M</given-names></name></person-group> (<year>2004</year>)<source> Annotated catalog of the Mantispidae of the World (Neuroptera). Contributions on Entomology, International 5: [ii+] 131–262.</source></mixed-citation></ref><ref id="B34"><mixed-citation xmlns:xlink="http://www.w3.org/1999/xlink" xlink:type="simple"><person-group><name name-style="western"><surname>Machado</surname><given-names>RJP</given-names></name><name name-style="western"><surname>Rafael</surname><given-names>JA</given-names></name></person-group> (<year>2010</year>)<article-title> Taxonomy of the Brazilian species previously placed in Mantispa Illiger, 1798 (Neuroptera: Mantispidae), with the description of three new species.</article-title><source>Zootaxa </source><volume>2454</volume>: <fpage>1</fpage>-<lpage>61</lpage>.</mixed-citation></ref><ref id="B26"><mixed-citation xmlns:xlink="http://www.w3.org/1999/xlink" xlink:type="simple"><person-group><name name-style="western"><surname>Hoffman</surname><given-names>K[M]</given-names></name></person-group> (<year>2002</year>)<article-title> Family Mantispidae. Pp. 251–275. In N. D. Penny (Ed.): A guide to the lacewings (Neuroptera) of Costa Rica.</article-title><source>Proceedings of the California Academy of Sciences </source><volume>53</volume>: <fpage>161</fpage>-<lpage>457</lpage>.</mixed-citation></ref></ref-list></tp:taxon-treatment>
