# Supplementary material for: A revision and key to the genera of Afrotropical Mantispidae (Neuropterida, Neuroptera), with the description of a new genus
Source: Zookeys. 2012 Apr 21;(184):67–93. doi: 10.3897/zookeys.184.2489 (PMC3332016; doi:10.3897/zookeys.184.2489)
Supplement: XML Treatment for Sagittalata [file zookeys.184.2489-treatment3.xml]

<!DOCTYPE tp:taxon-treatment
  PUBLIC "-//TaxonX//DTD Taxonomic Treatment Publishing DTD v0 20100105//EN" "tax-treatment-NSO.dtd">
<tp:taxon-treatment xmlns:tp="http://www.plazi.org/taxpub"><tp:treatment-meta><mixed-citation publication-type="journal"><person-group><name><surname>Snyman</surname><given-names>Louwtjie P.</given-names></name><name><surname>Ohl</surname><given-names>Michael</given-names></name><name><surname>Mansell</surname><given-names>Mervyn W.</given-names></name><name><surname>Scholtz</surname><given-names>Clarke H.</given-names></name></person-group><article-title>A revision and key to the genera of Afrotropical Mantispidae (Neuropterida, Neuroptera), with the description of a new genus</article-title><source>Zookeys</source><day>21</day><month>4</month><year>2012</year><volume>2012</volume><issue>184</issue><fpage>67</fpage><lpage>93</lpage><pub-id pub-id-type="doi">10.3897/zookeys.184.2489</pub-id></mixed-citation></tp:treatment-meta><tp:nomenclature><label>Genus</label><tp:taxon-name>
                        <tp:taxon-name-part taxon-name-part-type="genus">Sagittalata</tp:taxon-name-part>
                    <object-id xmlns:xlink="http://www.w3.org/1999/xlink" xlink:type="simple">http://species-id.net/wiki/Sagittalata</object-id>
                    </tp:taxon-name><tp:taxon-authority>Handschin</tp:taxon-authority><tp:nomenclature-citation-list><tp:nomenclature-citation><tp:taxon-name>Sagittalata</tp:taxon-name><comment> Handschin, 1959: 215. Type species: <italic><tp:taxon-name>Mantispilla hilaris</tp:taxon-name></italic> Navás, 1925: 573 (as “<italic><tp:taxon-name>Sagittalata hilaris</tp:taxon-name></italic> (Navás 1924) [sic]”), by original designation</comment></tp:nomenclature-citation><tp:nomenclature-citation><tp:taxon-name>Perlamantispa</tp:taxon-name><comment> Handschin, 1960a: 191. Type species: <italic><tp:taxon-name>Mantis perla</tp:taxon-name></italic> Pallas, 1772: 14 (as “<italic><tp:taxon-name>Mantispa perla</tp:taxon-name></italic>”), by original designation. syn. n.</comment></tp:nomenclature-citation></tp:nomenclature-citation-list></tp:nomenclature><tp:treatment-sec sec-type="New combinations"><title>New combinations</title><p><italic>austroafrica</italic> (Poivre)</p><p><italic><tp:taxon-name>Perlamantispa austroafrica</tp:taxon-name></italic> Poivre, 1984b: 642. syn. n.</p><p><italic>bequaerti</italic> (Navás)</p><p><italic><tp:taxon-name>Mantispilla bequaerti</tp:taxon-name></italic> Navás, 1932: 279. Synonymized with <italic><tp:taxon-name>Perlamantispa bequaerti</tp:taxon-name></italic> (Navás) by Handschin, 1960a: 197.</p><p><italic><tp:taxon-name>Mantispilla bequaerti</tp:taxon-name></italic> var. <italic>decolor</italic> Navás, 1932: 280. Synonymized with <italic><tp:taxon-name>Perlamantispa bequaerti</tp:taxon-name></italic> (Navás) by Handschin, 1960a: 197.</p><p><italic><tp:taxon-name>Mantispilla kibumbana</tp:taxon-name></italic> Navás, 1936c: 355.. Synonymized with <italic><tp:taxon-name>Perlamantispa bequaerti</tp:taxon-name></italic> (Navás) by Handschin, 1960a: 197.</p><p><italic><tp:taxon-name>Perlamantispa bequaerti</tp:taxon-name></italic> (Navás). As a new combination by <xref ref-type="bibr" rid="B21">Handschin 1960a</xref>: 197.syn. n.</p><p><italic>dorsalis</italic> (Erichson)</p><p><italic><tp:taxon-name>Mantispa dorsalis</tp:taxon-name></italic> Erichson, 1839: 168.</p><p><italic><tp:taxon-name>Mantispilla hemichroa</tp:taxon-name></italic> Navás, 1931: 129.</p><p><italic><tp:taxon-name>Mantispilla hypophoea</tp:taxon-name></italic> Navás, 1932: 279.</p><p><italic><tp:taxon-name>Perlamantispa dorsalis</tp:taxon-name></italic> (Erichson). As a new combination by <xref ref-type="bibr" rid="B21">Handschin 1960a</xref>: 196.syn. n.</p><p><italic>girardi</italic> Poivre</p><p><italic><tp:taxon-name>Perlamantispa girardi</tp:taxon-name></italic> Poivre, 1982a: 194.syn. n.</p><p><italic>nubila</italic> (Stitz)</p><p><italic><tp:taxon-name>Mantispilla nubila</tp:taxon-name></italic> Stitz, 1913: 15.</p><p><italic><tp:taxon-name>Mantispa nubila</tp:taxon-name></italic> (Stitz, 1913) syn. n.</p><p><italic>perla</italic> (Pallas)</p><p><italic><tp:taxon-name>Mantis perla</tp:taxon-name></italic> Pallas, 1772: 14.</p><p><italic><tp:taxon-name>Mantispa christiana</tp:taxon-name></italic> Charpentier, 1825: 93. Synonymized with <italic><tp:taxon-name>Mantispa perla</tp:taxon-name></italic> by <xref ref-type="bibr" rid="B12">Erichson 1839</xref>: 167.</p><p><italic><tp:taxon-name>Mantispa flaveola</tp:taxon-name></italic> Erichson, 1839: 168.</p><p><italic><tp:taxon-name>Mantispa victorii</tp:taxon-name></italic> Guérin-Méneville, 1844: 391. Synonymized with <italic><tp:taxon-name>Mantispa perla</tp:taxon-name></italic> by <xref ref-type="bibr" rid="B19">Hagen 1858</xref>: 128.</p><p><italic><tp:taxon-name>Mantispa perla</tp:taxon-name></italic> var. <italic>brunnea</italic> Navás, 1906: 102.</p><p><italic><tp:taxon-name>Perlamantispa perla</tp:taxon-name></italic> (Pallas, 1772). As a new combination by <xref ref-type="bibr" rid="B21">Handschin 1960a</xref>: 191.syn. n.</p><p><italic>pusilla</italic> (Pallas)</p><p><italic><tp:taxon-name>Mantis pusilla</tp:taxon-name></italic> Pallas, 1772: 15</p><p><italic><tp:taxon-name>Mantis brevicornis</tp:taxon-name></italic> De Geer, 1778: 620, pl. 46, fig. 9–10. Synonymized with <italic><tp:taxon-name>Mantispa pusilla</tp:taxon-name></italic> by <xref ref-type="bibr" rid="B7">Burmeister 1839</xref>: 967.</p><p><italic><tp:taxon-name>Perlamantispa pusilla</tp:taxon-name></italic> (Pallas, 1772) As a new combination by <xref ref-type="bibr" rid="B21">Handschin 1960a</xref>: 191.syn. n.</p><p><italic>similata</italic> (Navás)</p><p><italic><tp:taxon-name>Mantispilla similata</tp:taxon-name></italic> Navás, 1922: 396.</p><p><italic><tp:taxon-name>Perlamantispa similata</tp:taxon-name></italic> (Navás, 1922). Listed as valid combination in <xref ref-type="bibr" rid="B50">Ohl (2004)</xref> and LDL. syn. n.</p><p><italic>royi</italic> Poivre</p><p><italic><tp:taxon-name>Perlamantispa royi</tp:taxon-name></italic> Poivre, 1982a: 191. syn. n.</p><p><italic>tincta</italic> (Navás)</p><p><italic><tp:taxon-name>Mantispilla tincta</tp:taxon-name></italic> Navás, 1929: 107</p><p><italic><tp:taxon-name>Perlamantispa tincta</tp:taxon-name></italic> (Navás, 1929). As a new combination by <xref ref-type="bibr" rid="B21">Handschin 1960a</xref>: 200.syn. n.</p><p><italic>vassei</italic> (Navás)</p><p><italic><tp:taxon-name>Mantispa vassei</tp:taxon-name></italic> Navás, 1909: 474.</p><p><italic><tp:taxon-name>Mantispa (Mantispilla) lineatifrons</tp:taxon-name></italic> Enderlein, 1910: 346. Synonymized with <italic><tp:taxon-name>Perlamantispa vassei</tp:taxon-name></italic> by Handschin, 1960a: 193.</p><p><italic><tp:taxon-name>Mantispilla sankitana</tp:taxon-name></italic> Navás, 1922: 395. Synonymized with <italic><tp:taxon-name>Perlamantispa vassei</tp:taxon-name></italic> by Handschin, 1960a: 193.</p><p><italic><tp:taxon-name>Mantispilla burgeoni</tp:taxon-name></italic> Navás, 1923: 77., Probable synonym of <italic><tp:taxon-name>Perlamantispa vassei</tp:taxon-name></italic> according to Handschin, 1960a: 193.</p><p><italic><tp:taxon-name>Perlamantispa vassei</tp:taxon-name></italic> (Navás, 1909) As a new combination by Handschin, 1960a: 193. syn. n.</p></tp:treatment-sec><tp:treatment-sec sec-type="Remarks"><title>Remarks.</title><p>Handschin seemed to confuse the female <italic><tp:taxon-name>Cercomantispa</tp:taxon-name></italic> specimens and the genus he described as <italic><tp:taxon-name>Sagittalata</tp:taxon-name></italic>. In his revision (1960a) he mentioned that types of <italic><tp:taxon-name>Sagittalata tristis</tp:taxon-name></italic> and <italic><tp:taxon-name>Sagittalata tristella</tp:taxon-name></italic> are both female and that he is certain they are <italic><tp:taxon-name>Sagittalata</tp:taxon-name></italic> sp<!--PageBreak-->ecies. He mentions that the wing venation and prothorax corresponds with <italic><tp:taxon-name>Sagittalata</tp:taxon-name></italic>. However, the complete fusion between the Cu<sub>a</sub> and Cu<sub>p</sub>+A<sub>a</sub> veins in the hind wing to form a rectangle (<xref ref-type="fig" rid="F2">Fig. 2d</xref>) occurs in <italic><tp:taxon-name>Sagittalata tristis</tp:taxon-name></italic> (= <italic><tp:taxon-name>Cercomantispa tristis</tp:taxon-name></italic>) and <italic><tp:taxon-name>Sagittalata tristella</tp:taxon-name></italic> (= <italic><tp:taxon-name>Cercomantispa tristella</tp:taxon-name></italic>) corresponds with <italic><tp:taxon-name>Cercomantispa</tp:taxon-name></italic> and not with the type species <italic><tp:taxon-name>Sagittalata hilaris</tp:taxon-name></italic> or any of the other species (<italic><tp:taxon-name>Sagittalata lugubris</tp:taxon-name></italic> <xref ref-type="bibr" rid="B59">Poivre 1981a</xref>, <italic><tp:taxon-name>Sagittalata jucunda</tp:taxon-name></italic> <xref ref-type="bibr" rid="B59">Poivre 1981a</xref>) that do conform to the genus <italic><tp:taxon-name>Sagittalata</tp:taxon-name></italic>. The pronotum them also differs between the genera: <italic><tp:taxon-name>Sagittalata tristis</tp:taxon-name></italic> and <italic><tp:taxon-name>Sagittalata tristella</tp:taxon-name></italic> have a smooth elongated pronotum with a thin metazona, again corresponding with <italic><tp:taxon-name>Cercomantispa</tp:taxon-name></italic> and not <italic><tp:taxon-name>Sagittalata hilaris</tp:taxon-name></italic>. In addition, the colour patterns of the prozona as well as the antennae also suggest these two species should be placed with <italic><tp:taxon-name>Cercomantispa</tp:taxon-name></italic> and not <italic><tp:taxon-name>Sagittalata</tp:taxon-name></italic>. Furthermore, the wing venation and genitalia suggest that <italic><tp:taxon-name>Perlamantispa</tp:taxon-name></italic> species conform to all the characteristics of <italic><tp:taxon-name>Sagittalata hilaris</tp:taxon-name></italic>. The only morphological difference is a subtle robustness of the pronotum. Some species of <italic><tp:taxon-name>Perlamantispa</tp:taxon-name></italic> seem to have a slightly more robust pronotum. <italic><tp:taxon-name>Perlamantispa</tp:taxon-name></italic> is consequently relegated as a synonym of <italic><tp:taxon-name>Sagittalata</tp:taxon-name></italic>. The difference between <italic><tp:taxon-name>Mantispa</tp:taxon-name></italic> and <italic><tp:taxon-name>Sagittalata</tp:taxon-name></italic> is weak as well, as explained in the systematic account above. Finding an autapomorphy proved to be difficult. The only consistent character was a continuous median longitudinal line on the anterior surface of the coxae of <italic><tp:taxon-name>Sagittalata</tp:taxon-name></italic> species. In addition to the coxal line, the presence of setae on the pronotum of <italic><tp:taxon-name>Mantispa</tp:taxon-name></italic> are lacking in the Afrotropical <italic><tp:taxon-name>Sagittalata</tp:taxon-name></italic>. However, two species did not conform to this character. The raptorial legs of <italic><tp:taxon-name>Perlamantispa</tp:taxon-name></italic> (= <italic><tp:taxon-name>Sagittalata</tp:taxon-name></italic>) <italic>dorsalis</italic> is completely black and therefore lacks the line. The second species, <italic><tp:taxon-name>Mantispa</tp:taxon-name></italic> (= <italic><tp:taxon-name>Sagittalata</tp:taxon-name></italic>) <italic>nubila</italic> lacks the line. Both species, however, lack setae on their pronotum. The rest of the <italic><tp:taxon-name>Sagittalata</tp:taxon-name></italic> species studied conforms to the characteristics. Distribution therefore plays an extremely important role in the delimitation of the genera. The type species of <italic><tp:taxon-name>Perlamantispa</tp:taxon-name></italic>, <italic><tp:taxon-name>Perlamantispa perla</tp:taxon-name></italic> however, is well known in Europe and <italic><tp:taxon-name>Mantispa styriaca</tp:taxon-name></italic> occurs in Morocco. C.-k. Yang (<xref ref-type="bibr" rid="B77">Yang and Peng 1998</xref>; <xref ref-type="bibr" rid="B76">Yang 1999</xref>) described three <italic><tp:taxon-name>Sagittalata</tp:taxon-name></italic> species from China. The descriptions are unfortunately in Chinese that could not be translated and the specimens were not studied. These species probably belong to <italic><tp:taxon-name>Mantispa</tp:taxon-name></italic> instead of <italic><tp:taxon-name>Sagittalata</tp:taxon-name></italic>. Except for these species the distribution patterns of the genera are quite clear with <italic><tp:taxon-name>Sagittalata</tp:taxon-name></italic> an Afrotropical genus and <italic><tp:taxon-name>Mantispa</tp:taxon-name></italic> a Palaearctic genus. Unfortunately it might be a genus that one will identify by eliminating other genera. Ongoing studies are in progress to find the relationship between <italic><tp:taxon-name>Sagittalata</tp:taxon-name></italic> and <italic><tp:taxon-name>Mantispa</tp:taxon-name></italic>.</p></tp:treatment-sec><tp:treatment-sec sec-type="Distribution"><title>Distribution.</title><sec sec-type=""><title/><p>Widespread in the Afrotropical Region. Also occur in the Palaearctic and Oriental Regions</p></sec></tp:treatment-sec><tp:treatment-sec sec-type="Diagnosis"><title>Diagnosis.</title><p>An Afrotropical genus with four species currently known from the Palaearctic Region. Ectoprocts of males sligtly swollen (<xref ref-type="fig" rid="F4">Fig. 4g</xref>), pseudopenis visible in dorsal view. Pterostigma elongated and dark red or black. Prothorax transversly rugulose; lacks setae (<xref ref-type="fig" rid="F3">Fig. 3b</xref>). Fore coxae with continuous median line on anterior surface (<xref ref-type="fig" rid="F4">Fig. 4b</xref>).</p></tp:treatment-sec><tp:treatment-sec sec-type="Description"><title>Description.</title><p><italic>Head</italic>: Antennae moniliform. Flagellum dark, may end in two or three yellow flagellomeres. Anterior scape and pedicel either yellow or black; vertex flat, not visible in lateral view; frons and mouthparts vary in colour; eye margin yellow in dark species and black/dark brown in light species.</p><p><!--PageBreak--><italic>Thorax</italic>: Maculae inconspicuous, never pigmented in a different colour from the surrounding pronotum; pronotum lacks setae, transversely rugulose; prothorax longer than pterothorax.</p><p><italic>Wings</italic> (<xref ref-type="fig" rid="F2">Fig. 2c</xref>): Wings usually hyaline, may be partly or completely pigmented, pterostigma elongated and robust, always reddish or black; crossvein between radial cells 1 and 2 perpendicular to R; a single crossvein from third radial cell to anterior margin (C); <italic>Hind wings</italic>: Crossvein between Cu<sub>a</sub> and Cu<sub>p</sub>+A<sub>a</sub> attenuated, rarely absent; Cu<sub>a</sub> with sharp angle to and from attenuated crossvein to form inverted triangle shape.</p><p><italic>Legs</italic>: Raptorial legs differ in colour, coxal sulcus conspicuous, surrounding patterns never visible on sulcus; continuous line on anterior surface of fore coxae; fore tarsal claw reduced to a single claw lacking an arolium. Mid- and hind pretarsal claws pectinate (5–6 teeth); median tooth longer than surrounding teeth; pointed appearance; arolium present on mid and hind tarsi.</p><p><italic>Abdomen/Genitalia</italic>: EEG present. Ectoprocts of male slightly swollen; slightly smaller than ectoprocts of members of <italic><tp:taxon-name>Afromantispa</tp:taxon-name></italic> and <italic><tp:taxon-name>Mantispa</tp:taxon-name></italic>; pseudopenis visible in dorsal view.</p></tp:treatment-sec><tp:treatment-sec sec-type="Discussion"><title>Discussion.</title><p><italic><tp:taxon-name>Afromantispa</tp:taxon-name></italic>, <italic><tp:taxon-name>Mantispa</tp:taxon-name></italic> and <italic><tp:taxon-name>Sagittalata</tp:taxon-name></italic> seem to form a group with several similar aspects regarding their morphology. All three genera seem to have similar genitalic structures. In addition to the genitalia, the general wing venation is extremely similar with only the pterostigma of <italic><tp:taxon-name>Afromantispa</tp:taxon-name></italic> slightly different with a reddish, roundish and truncate appearance. In the hind wing, the inverted “V” shape made by the Cu<sub>a</sub> when descending towards the attenuated or absent crossvein extending to Cu<sub>p</sub>+A<sub>a</sub> and again ascending after the crossvein is prominent and easily identified in this group (<xref ref-type="fig" rid="F2">Figs 2b, c</xref>). The median coxal line is not a strong autapomorphy since some of the <italic><tp:taxon-name>Mantispa</tp:taxon-name></italic> specimens studied had a discontinuous line on the anterior coxa, but the geographic distribution of the genera does support separate genera. A decision to keep the genera separate has consequently been made, thereby ensuring that relevant morphological information is not lost before a conclusive result is achieved. Of significant importance is the presence of the EEG that manifests in this group only.</p></tp:treatment-sec><tp:treatment-sec><!--Section generated to contain objects referenced in tp:taxon-treatment.--><fig id="F2" position="float" orientation="portrait"><label>Figure 2.</label><caption><p>Wing variation in the Afrotropical <tp:taxon-name>Mantispinae</tp:taxon-name>. <bold>a</bold> <italic><tp:taxon-name>Pseudoclimaciella apicipennis</tp:taxon-name></italic> (Kolbe) <bold>b</bold> <italic><tp:taxon-name>Afromantispa</tp:taxon-name></italic> sp. <bold>c</bold> <italic><tp:taxon-name>Sagittalata</tp:taxon-name></italic> sp. <bold>d</bold> <italic><tp:taxon-name>Cercomantispa</tp:taxon-name></italic> sp. <bold>e</bold> <italic><tp:taxon-name>Nampista ragazziana</tp:taxon-name></italic> (Navás) <bold>f</bold> <italic><tp:taxon-name>Rectinerva braconidiformis</tp:taxon-name></italic> Handschin.</p></caption><graphic xmlns:xlink="http://www.w3.org/1999/xlink" xlink:href="ZooKeys-184-067-g002.jpg" position="float" orientation="portrait" xlink:type="simple"/></fig><fig id="F4" position="float" orientation="portrait"><label>Figure 4.</label><caption><p>Apomorphic characters of the Afrotropical <tp:taxon-name>Mantispinae</tp:taxon-name> <bold>a</bold> <italic><tp:taxon-name>Afromantispa</tp:taxon-name></italic> sp., antennal band and discontinuous fore-coxal line <bold>b</bold> <italic><tp:taxon-name>Sagittalata</tp:taxon-name></italic> sp., continuous line on fore-coxae <bold>c</bold> <italic><tp:taxon-name>Rectinerva braconidiformis</tp:taxon-name></italic> Handschin, Elongated antennae and light pleura <bold>d</bold> <italic><tp:taxon-name>Nampista ragazziana</tp:taxon-name></italic> (Navás), lamellate flagella <bold>e</bold> <italic><tp:taxon-name>Pseudoclimaciella apicipennis</tp:taxon-name></italic> (Kolbe), black maculae and pronotal markings <bold>f</bold> Male <italic><tp:taxon-name>Cercomantispa perparva</tp:taxon-name></italic> (Esben-Peterson), elongated ectoprocts and pseudopenis <bold>g</bold>Male <italic><tp:taxon-name>Sagittalata</tp:taxon-name></italic> sp., slightly enlarged/swollen ectoprocts <bold>h</bold> <italic><tp:taxon-name>Cercomantispa</tp:taxon-name></italic> sp., anterior scape and pedicel always yellow <bold>i</bold> Male <italic><tp:taxon-name>Cercomantispa perparva</tp:taxon-name></italic> (Esben-Peterson), inner femoral surface.</p></caption><graphic xmlns:xlink="http://www.w3.org/1999/xlink" xlink:href="ZooKeys-184-067-g004.jpg" position="float" orientation="portrait" xlink:type="simple"/></fig><fig id="F3" position="float" orientation="portrait"><label>Figure 3.</label><caption><p>Pronotum variation in the Afrotropical <tp:taxon-name>Mantispinae</tp:taxon-name> <bold>a</bold> <italic><tp:taxon-name>Pseudoclimaciella apicipennis</tp:taxon-name></italic> (Kolbe) <bold>b</bold> <italic><tp:taxon-name>Sagittalata hilaris</tp:taxon-name></italic> (Navás) <bold>c</bold> <italic><tp:taxon-name>Cercomantispa</tp:taxon-name></italic> sp. <bold>d</bold> <italic><tp:taxon-name>Rectinerva braconidiformis</tp:taxon-name></italic> Handschin <bold>e</bold> <italic><tp:taxon-name>Afromantispa</tp:taxon-name></italic> sp. <bold>f</bold> <italic><tp:taxon-name>Nampista ragazziana</tp:taxon-name></italic> (Navás)<bold>g</bold> <italic><tp:taxon-name>Mantispa mandarina</tp:taxon-name></italic> Navás.</p></caption><graphic xmlns:xlink="http://www.w3.org/1999/xlink" xlink:href="ZooKeys-184-067-g003.jpg" position="float" orientation="portrait" xlink:type="simple"/></fig></tp:treatment-sec><ref-list><ref id="B21"><mixed-citation xmlns:xlink="http://www.w3.org/1999/xlink" xlink:type="simple"><person-group><name name-style="western"><surname>Handschin</surname><given-names>E</given-names></name></person-group> (<year>1960a</year>)<article-title> Beiträge zu einer Revision der Mantispiden (Neuroptera). II Teil. Mantispiden des “Musée Royal du Congo Belge”, Tervuren.</article-title><source>Revue de Zoologie et de Botanique Africaines </source><volume>62</volume>: <fpage>181</fpage>-<lpage>245</lpage>.</mixed-citation></ref><ref id="B12"><mixed-citation xmlns:xlink="http://www.w3.org/1999/xlink" xlink:type="simple"><person-group><name name-style="western"><surname>Erichson</surname><given-names>WF</given-names></name></person-group> (<year>1839</year>)<article-title> Beiträge zu einer Monographie von Mantispa, mit einleitenden Betrachtungen über die Ordnungen der Orthopteren und Neuropteren.</article-title><source>Zeitschrift für die Entomologie </source><volume>1</volume>: <fpage>147</fpage>-<lpage>173</lpage>.</mixed-citation></ref><ref id="B19"><mixed-citation xmlns:xlink="http://www.w3.org/1999/xlink" xlink:type="simple"><person-group><name name-style="western"><surname>Hagen</surname><given-names>HA</given-names></name></person-group> (<year>1858</year>)<article-title> Russlands Neuropteren.</article-title><source>Stettiner Entomologische Zeitung </source><volume>19</volume>: <fpage>110</fpage>-<lpage>134</lpage>.</mixed-citation></ref><ref id="B7"><mixed-citation xmlns:xlink="http://www.w3.org/1999/xlink" xlink:type="simple"><person-group><name name-style="western"><surname>Burmeister</surname><given-names>HCC</given-names></name></person-group> (<year>1839</year>)<source> Handbuch der Entomologie. Zweiter [=2nd] Band. Besondere Entomologie. Zweite [=2nd] Abtheilung. Kaukerfe. Gymnognatha. (Zweite [=2nd] Hälfte; vulgo Neuroptera). Theod. Chr. Friedr. Enslin, Berlin, 757–1050.</source></mixed-citation></ref><ref id="B50"><mixed-citation xmlns:xlink="http://www.w3.org/1999/xlink" xlink:type="simple"><person-group><name name-style="western"><surname>Ohl</surname><given-names>M</given-names></name></person-group> (<year>2004</year>)<source> Annotated catalog of the Mantispidae of the World (Neuroptera). Contributions on Entomology, International 5: [ii+] 131–262.</source></mixed-citation></ref><ref id="B59"><mixed-citation xmlns:xlink="http://www.w3.org/1999/xlink" xlink:type="simple"><person-group><name name-style="western"><surname>Poivre</surname><given-names>C</given-names></name></person-group> (<year>1981a</year>)<article-title> [„1980“] Mantispides du Cameroun I. (Neuroptera, Planipennia).</article-title><source>Neuroptera International, </source><volume>1</volume>: <fpage>77</fpage>-<lpage>89</lpage>.</mixed-citation></ref><ref id="B77"><mixed-citation xmlns:xlink="http://www.w3.org/1999/xlink" xlink:type="simple"><person-group><name name-style="western"><surname>Yang</surname><given-names>C-k</given-names></name><name name-style="western"><surname>Peng</surname><given-names>Y-z</given-names></name></person-group> (<year>1998</year>)<article-title> A new species of genus Sagittalata from Mt. Funiu (Neuroptera: Mantispidae).</article-title><source>Fauna and Taxonomy of Insects in Henan </source><volume>2</volume>: <fpage>62</fpage>-<lpage>63</lpage>.</mixed-citation></ref><ref id="B76"><mixed-citation xmlns:xlink="http://www.w3.org/1999/xlink" xlink:type="simple"><person-group><name name-style="western"><surname>Yang</surname><given-names>C-k</given-names></name></person-group> (<year>1999</year>)<source> Neuroptera: Mantispidae. In: Fauna of Insects. Fujian Province of China. Vol. 3, 132–140, 163–164. [Text in Chinese]</source></mixed-citation></ref></ref-list></tp:taxon-treatment>
