# Supplementary material for: A revision and key to the genera of Afrotropical Mantispidae (Neuropterida, Neuroptera), with the description of a new genus
Source: Zookeys. 2012 Apr 21;(184):67–93. doi: 10.3897/zookeys.184.2489 (PMC3332016; doi:10.3897/zookeys.184.2489)
Supplement: XML Treatment for Nampista [file zookeys.184.2489-treatment6.xml]

<!DOCTYPE tp:taxon-treatment
  PUBLIC "-//TaxonX//DTD Taxonomic Treatment Publishing DTD v0 20100105//EN" "tax-treatment-NSO.dtd">
<tp:taxon-treatment xmlns:tp="http://www.plazi.org/taxpub"><tp:treatment-meta><mixed-citation publication-type="journal"><person-group><name><surname>Snyman</surname><given-names>Louwtjie P.</given-names></name><name><surname>Ohl</surname><given-names>Michael</given-names></name><name><surname>Mansell</surname><given-names>Mervyn W.</given-names></name><name><surname>Scholtz</surname><given-names>Clarke H.</given-names></name></person-group><article-title>A revision and key to the genera of Afrotropical Mantispidae (Neuropterida, Neuroptera), with the description of a new genus</article-title><source>Zookeys</source><day>21</day><month>4</month><year>2012</year><volume>2012</volume><issue>184</issue><fpage>67</fpage><lpage>93</lpage><pub-id pub-id-type="doi">10.3897/zookeys.184.2489</pub-id></mixed-citation></tp:treatment-meta><tp:nomenclature><label>Genus</label><tp:taxon-name>
                        <tp:taxon-name-part taxon-name-part-type="genus">Nampista</tp:taxon-name-part>
                    <object-id xmlns:xlink="http://www.w3.org/1999/xlink" xlink:type="simple">http://species-id.net/wiki/Nampista</object-id>
                    </tp:taxon-name><tp:taxon-authority>Navás</tp:taxon-authority><tp:nomenclature-citation-list><tp:nomenclature-citation><tp:taxon-name>Nampista</tp:taxon-name><comment> Navás, 1914: 97. Type species <italic><tp:taxon-name>Nampista speciosa</tp:taxon-name></italic> Navás, 1914: 98 (= <italic><tp:taxon-name>Mantispa auriventris</tp:taxon-name></italic><xref ref-type="bibr" rid="B17">Guérin-Méneville 1838</xref>: 202), by monotypy</comment></tp:nomenclature-citation><tp:nomenclature-citation><tp:taxon-name>Forciada</tp:taxon-name><comment> Kozhanchikov, 1949: 355. Type species: <italic><tp:taxon-name>Forciada relicta</tp:taxon-name></italic> Kozhanchikov, 1949: 356 (= <italic><tp:taxon-name>Mantispa auriventris</tp:taxon-name></italic> Guérin-Méneville), by monotypy</comment></tp:nomenclature-citation><tp:nomenclature-citation><tp:taxon-name>Bucharispa</tp:taxon-name><comment> Martynov, 1936: 437. Name unavailable, no type species was assigned to the genus.</comment></tp:nomenclature-citation></tp:nomenclature-citation-list></tp:nomenclature><tp:treatment-sec sec-type="Distribution"><title>Distribution.</title><p>Predominantly a Palaearctic genus In the Afrotropics the genus is found only in the countries bordering the Arabian Peninsula where it is represented by three species (<xref ref-type="bibr" rid="B22">Handschin 1960b</xref>, <xref ref-type="bibr" rid="B52">Ohl 2009</xref>).</p></tp:treatment-sec><tp:treatment-sec sec-type="Diagnosis"><title>Diagnosis.</title><p>The only Afrotropical genus close to <italic><tp:taxon-name>Nampista</tp:taxon-name></italic> is <italic><tp:taxon-name>Pseudoclimaciella</tp:taxon-name></italic>. It can easily be distinguished from <italic><tp:taxon-name>Pseudoclimaciella</tp:taxon-name></italic> by the following characteristics: Flagellomeres asymmetrically lamellate (<xref ref-type="fig" rid="F4">Fig. 4d</xref>); deeply incised ventrally. Prothorax shorter than pterothorax (<xref ref-type="fig" rid="F3">Fig. 3f</xref>). The basal half of the forewings always pigmented; the majority of the basal half of the hind wings clear (<xref ref-type="fig" rid="F2">Fig. 2e</xref>).</p></tp:treatment-sec><tp:treatment-sec sec-type="Description"><title>Description.</title><p>Revised by <xref ref-type="bibr" rid="B52">Ohl (2009)</xref></p></tp:treatment-sec><tp:treatment-sec><!--Section generated to contain objects referenced in tp:taxon-treatment.--><fig id="F4" position="float" orientation="portrait"><label>Figure 4.</label><caption><p>Apomorphic characters of the Afrotropical <tp:taxon-name>Mantispinae</tp:taxon-name> <bold>a</bold> <italic><tp:taxon-name>Afromantispa</tp:taxon-name></italic> sp., antennal band and discontinuous fore-coxal line <bold>b</bold> <italic><tp:taxon-name>Sagittalata</tp:taxon-name></italic> sp., continuous line on fore-coxae <bold>c</bold> <italic><tp:taxon-name>Rectinerva braconidiformis</tp:taxon-name></italic> Handschin, Elongated antennae and light pleura <bold>d</bold> <italic><tp:taxon-name>Nampista ragazziana</tp:taxon-name></italic> (Navás), lamellate flagella <bold>e</bold> <italic><tp:taxon-name>Pseudoclimaciella apicipennis</tp:taxon-name></italic> (Kolbe), black maculae and pronotal markings <bold>f</bold> Male <italic><tp:taxon-name>Cercomantispa perparva</tp:taxon-name></italic> (Esben-Peterson), elongated ectoprocts and pseudopenis <bold>g</bold>Male <italic><tp:taxon-name>Sagittalata</tp:taxon-name></italic> sp., slightly enlarged/swollen ectoprocts <bold>h</bold> <italic><tp:taxon-name>Cercomantispa</tp:taxon-name></italic> sp., anterior scape and pedicel always yellow <bold>i</bold> Male <italic><tp:taxon-name>Cercomantispa perparva</tp:taxon-name></italic> (Esben-Peterson), inner femoral surface.</p></caption><graphic xmlns:xlink="http://www.w3.org/1999/xlink" xlink:href="ZooKeys-184-067-g004.jpg" position="float" orientation="portrait" xlink:type="simple"/></fig><fig id="F3" position="float" orientation="portrait"><label>Figure 3.</label><caption><p>Pronotum variation in the Afrotropical <tp:taxon-name>Mantispinae</tp:taxon-name> <bold>a</bold> <italic><tp:taxon-name>Pseudoclimaciella apicipennis</tp:taxon-name></italic> (Kolbe) <bold>b</bold> <italic><tp:taxon-name>Sagittalata hilaris</tp:taxon-name></italic> (Navás) <bold>c</bold> <italic><tp:taxon-name>Cercomantispa</tp:taxon-name></italic> sp. <bold>d</bold> <italic><tp:taxon-name>Rectinerva braconidiformis</tp:taxon-name></italic> Handschin <bold>e</bold> <italic><tp:taxon-name>Afromantispa</tp:taxon-name></italic> sp. <bold>f</bold> <italic><tp:taxon-name>Nampista ragazziana</tp:taxon-name></italic> (Navás)<bold>g</bold> <italic><tp:taxon-name>Mantispa mandarina</tp:taxon-name></italic> Navás.</p></caption><graphic xmlns:xlink="http://www.w3.org/1999/xlink" xlink:href="ZooKeys-184-067-g003.jpg" position="float" orientation="portrait" xlink:type="simple"/></fig><fig id="F2" position="float" orientation="portrait"><label>Figure 2.</label><caption><p>Wing variation in the Afrotropical <tp:taxon-name>Mantispinae</tp:taxon-name>. <bold>a</bold> <italic><tp:taxon-name>Pseudoclimaciella apicipennis</tp:taxon-name></italic> (Kolbe) <bold>b</bold> <italic><tp:taxon-name>Afromantispa</tp:taxon-name></italic> sp. <bold>c</bold> <italic><tp:taxon-name>Sagittalata</tp:taxon-name></italic> sp. <bold>d</bold> <italic><tp:taxon-name>Cercomantispa</tp:taxon-name></italic> sp. <bold>e</bold> <italic><tp:taxon-name>Nampista ragazziana</tp:taxon-name></italic> (Navás) <bold>f</bold> <italic><tp:taxon-name>Rectinerva braconidiformis</tp:taxon-name></italic> Handschin.</p></caption><graphic xmlns:xlink="http://www.w3.org/1999/xlink" xlink:href="ZooKeys-184-067-g002.jpg" position="float" orientation="portrait" xlink:type="simple"/></fig></tp:treatment-sec><ref-list><ref id="B17"><mixed-citation xmlns:xlink="http://www.w3.org/1999/xlink" xlink:type="simple"><person-group><name name-style="western"><surname>Guérin-Méneville</surname><given-names>FÉ</given-names></name></person-group> (<year>1838</year>)<source> Mantispe. Mantispa. Illiger. Magasin de Zoologie, (1) 8 (text to pl 202): 1–2.</source></mixed-citation></ref><ref id="B22"><mixed-citation xmlns:xlink="http://www.w3.org/1999/xlink" xlink:type="simple"><person-group><name name-style="western"><surname>Handschin</surname><given-names>E</given-names></name></person-group> (<year>1960b</year>)<article-title> Nampista auriventris (Guérin) 1838 (Neuropt. Planip.).</article-title><source>Mitteilungen der Schweizerischen Entomologischen Gesellschaft </source><volume>33</volume>: <fpage>155</fpage>-<lpage>160</lpage>.</mixed-citation></ref><ref id="B52"><mixed-citation xmlns:xlink="http://www.w3.org/1999/xlink" xlink:type="simple"><person-group><name name-style="western"><surname>Ohl</surname><given-names>M</given-names></name></person-group> (<year>2009</year>)<source> A revision of the mantispid genus Nampista (Neuropterida, Mantispidae), Zoosystematics and Evolution 85 (2): 189–198. </source>doi: <ext-link ext-link-type="uri" xlink:href="http://dx.doi.org/10.1002/zoos.200900003" xlink:type="simple">10.1002/zoos.200900003</ext-link></mixed-citation></ref></ref-list></tp:taxon-treatment>
