# Supplementary material for: A revision and key to the genera of Afrotropical Mantispidae (Neuropterida, Neuroptera), with the description of a new genus
Source: Zookeys. 2012 Apr 21;(184):67–93. doi: 10.3897/zookeys.184.2489 (PMC3332016; doi:10.3897/zookeys.184.2489)
Supplement: XML Treatment for Pseudoclimaciella [file zookeys.184.2489-treatment7.xml]

<!DOCTYPE tp:taxon-treatment
  PUBLIC "-//TaxonX//DTD Taxonomic Treatment Publishing DTD v0 20100105//EN" "tax-treatment-NSO.dtd">
<tp:taxon-treatment xmlns:tp="http://www.plazi.org/taxpub"><tp:treatment-meta><mixed-citation publication-type="journal"><person-group><name><surname>Snyman</surname><given-names>Louwtjie P.</given-names></name><name><surname>Ohl</surname><given-names>Michael</given-names></name><name><surname>Mansell</surname><given-names>Mervyn W.</given-names></name><name><surname>Scholtz</surname><given-names>Clarke H.</given-names></name></person-group><article-title>A revision and key to the genera of Afrotropical Mantispidae (Neuropterida, Neuroptera), with the description of a new genus</article-title><source>Zookeys</source><day>21</day><month>4</month><year>2012</year><volume>2012</volume><issue>184</issue><fpage>67</fpage><lpage>93</lpage><pub-id pub-id-type="doi">10.3897/zookeys.184.2489</pub-id></mixed-citation></tp:treatment-meta><tp:nomenclature><label>Genus</label><tp:taxon-name>
                        <tp:taxon-name-part taxon-name-part-type="genus">Pseudoclimaciella</tp:taxon-name-part>
                    <object-id xmlns:xlink="http://www.w3.org/1999/xlink" xlink:type="simple">http://species-id.net/wiki/Pseudoclimaciella</object-id>
                    </tp:taxon-name><tp:taxon-authority>Handschin</tp:taxon-authority><tp:nomenclature-citation-list><tp:nomenclature-citation><tp:taxon-name>Pseudoclimaciella</tp:taxon-name><comment> Handschin, 1960a: 207. Type species: <italic><tp:taxon-name>Mantispa erichsonii</tp:taxon-name></italic><xref ref-type="bibr" rid="B18">Guérin-Méneville 1844</xref>: 391 (as “<italic><tp:taxon-name>Pseudoclimaciella erichsoni</tp:taxon-name></italic> [sic] (<xref ref-type="bibr" rid="B18">Guérin-Méneville 1844</xref>)” on page 207, and as “<italic><tp:taxon-name>Climaciella erichsoni</tp:taxon-name></italic> [sic] <xref ref-type="bibr" rid="B18">Guérin-Méneville 1844</xref>” <!--PageBreak-->on page 210), by original designation. <italic><tp:taxon-name>Mantispa erichsonii</tp:taxon-name></italic> is a replacement name for <italic><tp:taxon-name>Mantispa grandis</tp:taxon-name></italic> Erichson, 1839: 164, which is a junior secondary homonym of <italic><tp:taxon-name>Mantispa grandis</tp:taxon-name></italic> Guérin-Méneville, 1831: 196.</comment></tp:nomenclature-citation></tp:nomenclature-citation-list></tp:nomenclature><tp:treatment-sec sec-type="Remarks"><title>Remarks.</title><p><italic><tp:taxon-name>Pseudoclimaciella</tp:taxon-name></italic> can easily be recognised and confusion with other genera is unlikely. <italic><tp:taxon-name>Tuberonotha</tp:taxon-name></italic> <xref ref-type="bibr" rid="B23">Handschin 1961</xref>, a genus with a Palaearctic, Oriental and Australasian distribution is similar in appearance but always lacks an apical stain on the wings. Four Afrotropical species also lack an apical stain and were assigned to <italic><tp:taxon-name>Pseudoclimaciella</tp:taxon-name></italic> by either Handschin (<italic><tp:taxon-name>Pseudoclimaciella congensis</tp:taxon-name></italic> (Navás, 1936); <italic><tp:taxon-name>Pseudoclimaciella coronata</tp:taxon-name></italic> (Stitz, 1913)) or Poivre (<italic><tp:taxon-name>Pseudoclimaciella cachani</tp:taxon-name></italic> 1982b; <italic><tp:taxon-name>Pseudoclimaciella ivoiriensis</tp:taxon-name></italic> Poivre, 1982b) but all four have the characteristic elongated radial cells as well as a large number of crossveins originating from the radial cells. In addition to these, two crossveins originate from radial cell 3 and terminate at the anterior wing margin, all other Afrotropical mantispines have only one such vein. The members of <italic><tp:taxon-name>Pseudoclimaciella</tp:taxon-name></italic> are generally large mantispids. They may be mimics of certain <tp:taxon-name>Vespidae</tp:taxon-name> (<tp:taxon-name>Hymenoptera</tp:taxon-name>) species, an adaptation apparently not rare in <tp:taxon-name>Mantispidae</tp:taxon-name>. Colour patterns on the head as well as the pronotum fades with time and older museum specimens are frequently difficult to identify. Sexual dimorphism is unknown in <italic><tp:taxon-name>Pseudoclimaciella</tp:taxon-name></italic>.</p></tp:treatment-sec><tp:treatment-sec sec-type="Distribution"><title>Distribution.</title><p>The genus is probably confined to woodland and forests in the Eastern Tropical Corridor. All the locality data indicate a C-shaped distribution extending from the tropical areas in western Africa such as Sierra Leone through central Africa extending down into South Africa east of the plateau, and into Madagascar.</p></tp:treatment-sec><tp:treatment-sec sec-type="Diagnosis"><title>Diagnosis.</title><p>All members of <italic><tp:taxon-name>Pseudoclimaciella</tp:taxon-name></italic> are rusty reddish to brown. Basal cells of forewings always pigmented; basal cells of the hind wing always clear (<xref ref-type="fig" rid="F2">Fig. 2a</xref>). Two or three veins originate from radial cell 3 and terminate at anterior wing margin (<xref ref-type="fig" rid="F2">Fig. 2a</xref>); radial cells 1–3 elongated and narrow (<xref ref-type="fig" rid="F2">Fig. 2a</xref>). Two yellow bands extend from pronotal maculae to ventral basal margin forming an inverted “V” shape on the dorsal side (<xref ref-type="fig" rid="F3">Figs 3a</xref>, <xref ref-type="fig" rid="F4">4e</xref>). Hind tibia rusty reddish at joints and yellow in middle.</p></tp:treatment-sec><tp:treatment-sec sec-type="Description"><title>Description.</title><p><italic>Head</italic>: Antennae moniliform; most flagellomeres dark in colour; twice as broad as long, one to three bright yellow flagellomeres apically; scape and pedicel rusty reddish. Vertex convex, not visible in lateral view; slightly raised posteriorly; vertex always yellow or rusty reddish; epistomal suture black except in <italic><tp:taxon-name>Pseudoclimaciella elisabethae</tp:taxon-name></italic> (<xref ref-type="bibr" rid="B43">Navás 1936</xref>); mandibles black tipped with black inner margin. Eye margins rusty reddish.</p><p><italic>Thorax</italic>: Pronotal maculae conspicuous, from the pronotal maculae two yellow bands with black margins extend to ventral basal margin forming an inverted “V” shape on the dorsal side; prescutum with yellow margin forming another inverted “V” shape; prothorax longer than pterothorax, prozona relatively smooth, anterior margin of prothorax black, might be discontinuous medially; metazona with transversely rugulose, lacks setae. Postnota 2 and 3 often yellow as well as posterior abdominal margins providing a vespid wasp-like appearance.</p><p><italic>Wings</italic> (<xref ref-type="fig" rid="F2">Fig. 2a</xref>): Wing venation complex. Pterostigma elongated, narrow, rusty-reddish. Radial cells 1–3 elongated and narrow; of similar length; at least 8 radial sector<!--PageBreak--> veins extending in posterior direction from radial cells 1–3. Two veins from radial cell 3 extending towards anterior margin (C), (very few specimens with three such veins but only in one wing so some individual variation present). All species except for above mentioned 4 with apical pigmentation in both wings. <italic>Hind wings</italic>: Crossvein between Cu<sub>a</sub> and Cu<sub>p</sub>+A<sub>a</sub> prominent; Cu<sub>a</sub> almost parallel with basal half of Cu<sub>p</sub>+A<sub>a</sub>; inverted triangle formed by Cu<sub>a</sub> shallow.</p><p><italic>Legs</italic>: Raptorial femur, tibia and tarsi uniformly red; lacks patterns on inner femoral surface; suture in fore coxa prominent and paler; single fore tarsal claw claw lacking an arolium. Mid- and hind pretarsal claws pectinate (5–6 teeth); teeth of similar size; spoon-shaped appearance; arolium present on mid- and hind-tarsi. Proximal joint of hind tibia dark rusty-red, distal joint lighter rusty red; proximad third of tibia same dark rusty red as joint, two distal thirds of tibia yellow.</p><p><italic>Abdomen/Genitalia</italic>: Males with ectoprocts inconspicuous to slightly enlarged. Pseudopenis visible in lateral and dorsal view; continuous variation in both ectoproct size and pseudopenis size. EEG absent. No morphological significance regarding the female genitalia.</p></tp:treatment-sec><tp:treatment-sec sec-type="Discussion"><title>Discussion.</title><p><italic><tp:taxon-name>Pseudoclimaciella</tp:taxon-name></italic> and <italic><tp:taxon-name>Nampista</tp:taxon-name></italic> are quite similar in many aspects. Species of both genera are generally quite large, reddish in appearance with wings often pigmented with a similar colour. From an Afrotropical perspective, they may form a group, but with other genera such as <italic><tp:taxon-name>Tuberonotha</tp:taxon-name></italic> from the Oriental Region that is in most aspects identical to <italic><tp:taxon-name>Pseudoclimaciella</tp:taxon-name></italic>, it is likely that <italic><tp:taxon-name>Nampista</tp:taxon-name></italic> is not the most closely related taxon to any of the Afrotropical genera.</p></tp:treatment-sec><tp:treatment-sec><!--Section generated to contain objects referenced in tp:taxon-treatment.--><fig id="F2" position="float" orientation="portrait"><label>Figure 2.</label><caption><p>Wing variation in the Afrotropical <tp:taxon-name>Mantispinae</tp:taxon-name>. <bold>a</bold> <italic><tp:taxon-name>Pseudoclimaciella apicipennis</tp:taxon-name></italic> (Kolbe) <bold>b</bold> <italic><tp:taxon-name>Afromantispa</tp:taxon-name></italic> sp. <bold>c</bold> <italic><tp:taxon-name>Sagittalata</tp:taxon-name></italic> sp. <bold>d</bold> <italic><tp:taxon-name>Cercomantispa</tp:taxon-name></italic> sp. <bold>e</bold> <italic><tp:taxon-name>Nampista ragazziana</tp:taxon-name></italic> (Navás) <bold>f</bold> <italic><tp:taxon-name>Rectinerva braconidiformis</tp:taxon-name></italic> Handschin.</p></caption><graphic xmlns:xlink="http://www.w3.org/1999/xlink" xlink:href="ZooKeys-184-067-g002.jpg" position="float" orientation="portrait" xlink:type="simple"/></fig><fig id="F3" position="float" orientation="portrait"><label>Figure 3.</label><caption><p>Pronotum variation in the Afrotropical <tp:taxon-name>Mantispinae</tp:taxon-name> <bold>a</bold> <italic><tp:taxon-name>Pseudoclimaciella apicipennis</tp:taxon-name></italic> (Kolbe) <bold>b</bold> <italic><tp:taxon-name>Sagittalata hilaris</tp:taxon-name></italic> (Navás) <bold>c</bold> <italic><tp:taxon-name>Cercomantispa</tp:taxon-name></italic> sp. <bold>d</bold> <italic><tp:taxon-name>Rectinerva braconidiformis</tp:taxon-name></italic> Handschin <bold>e</bold> <italic><tp:taxon-name>Afromantispa</tp:taxon-name></italic> sp. <bold>f</bold> <italic><tp:taxon-name>Nampista ragazziana</tp:taxon-name></italic> (Navás)<bold>g</bold> <italic><tp:taxon-name>Mantispa mandarina</tp:taxon-name></italic> Navás.</p></caption><graphic xmlns:xlink="http://www.w3.org/1999/xlink" xlink:href="ZooKeys-184-067-g003.jpg" position="float" orientation="portrait" xlink:type="simple"/></fig><fig id="F4" position="float" orientation="portrait"><label>Figure 4.</label><caption><p>Apomorphic characters of the Afrotropical <tp:taxon-name>Mantispinae</tp:taxon-name> <bold>a</bold> <italic><tp:taxon-name>Afromantispa</tp:taxon-name></italic> sp., antennal band and discontinuous fore-coxal line <bold>b</bold> <italic><tp:taxon-name>Sagittalata</tp:taxon-name></italic> sp., continuous line on fore-coxae <bold>c</bold> <italic><tp:taxon-name>Rectinerva braconidiformis</tp:taxon-name></italic> Handschin, Elongated antennae and light pleura <bold>d</bold> <italic><tp:taxon-name>Nampista ragazziana</tp:taxon-name></italic> (Navás), lamellate flagella <bold>e</bold> <italic><tp:taxon-name>Pseudoclimaciella apicipennis</tp:taxon-name></italic> (Kolbe), black maculae and pronotal markings <bold>f</bold> Male <italic><tp:taxon-name>Cercomantispa perparva</tp:taxon-name></italic> (Esben-Peterson), elongated ectoprocts and pseudopenis <bold>g</bold>Male <italic><tp:taxon-name>Sagittalata</tp:taxon-name></italic> sp., slightly enlarged/swollen ectoprocts <bold>h</bold> <italic><tp:taxon-name>Cercomantispa</tp:taxon-name></italic> sp., anterior scape and pedicel always yellow <bold>i</bold> Male <italic><tp:taxon-name>Cercomantispa perparva</tp:taxon-name></italic> (Esben-Peterson), inner femoral surface.</p></caption><graphic xmlns:xlink="http://www.w3.org/1999/xlink" xlink:href="ZooKeys-184-067-g004.jpg" position="float" orientation="portrait" xlink:type="simple"/></fig></tp:treatment-sec><ref-list><ref id="B18"><mixed-citation xmlns:xlink="http://www.w3.org/1999/xlink" xlink:type="simple"><person-group><name name-style="western"><surname>Guérin-Méneville</surname><given-names>FÉ</given-names></name></person-group> (<year>1844</year>)<source> [“1829–1838”] Iconographie du règne animal de G.</source><publisher-name>Cuvier, ou représentation d’après nature de l’une des espèces les plus remarquables, et souvent non encore figurées</publisher-name>, <publisher-loc>de chaque genre d’animaux. Insectes. Paris</publisher-loc>, <lpage>576</lpage> pp.</mixed-citation></ref><ref id="B23"><mixed-citation xmlns:xlink="http://www.w3.org/1999/xlink" xlink:type="simple"><person-group><name name-style="western"><surname>Handschin</surname><given-names>E</given-names></name></person-group> (<year>1961</year>)<article-title> Beiträge zur Kenntnis der Gattungen Euclimacia, Climaciella und Entanoneura Enderlein 1910 im indo-australischen Faunengebiet.</article-title><source>Nova Guinea, Zoology </source><volume>15</volume>: <fpage>253</fpage>-<lpage>301</lpage>.</mixed-citation></ref><ref id="B43"><mixed-citation xmlns:xlink="http://www.w3.org/1999/xlink" xlink:type="simple"><person-group><name name-style="western"><surname>Navás</surname><given-names>L</given-names></name></person-group> (<year>1936</year>)<article-title> Insectes du Congo Belge. Série IX.</article-title><source>Revue de Zoologie et de Botanique Africaines, </source><volume>28</volume>: <fpage>333</fpage>-<lpage>368</lpage>.</mixed-citation></ref></ref-list></tp:taxon-treatment>
